# Supplementary material for: Impaired Melatonin Secretion, Oxidative Stress and Metabolic Syndrome in Night Shift Work
Source: Antioxidants (Basel). 2023 Apr 19;12(4):959. doi: 10.3390/antiox12040959 (PMC10135726; doi:10.3390/antiox12040959)
Supplement: Supplementary file 1 [file antioxidants-12-00959-s001.zip]

Archive with 1 entries (1 files):
- antioxidants-2312373-SI.pdf
